# Supplementary material for: Synthesis of a Pyrrolo[1,2-a]quinazoline-1,5-dione Derivative by Mechanochemical Double Cyclocondensation Cascade
Source: Molecules. 2022 Sep 2;27(17):5671. doi: 10.3390/molecules27175671 (PMC9478961; doi:10.3390/molecules27175671)
Supplement: Supplementary file 1 [file molecules-27-05671-s001.zip]

Archive with 1 entries (1 files):
- molecules-1879553-SI.pdf
